# Supplementary material for: Segmentation of Image Data from Complex Organotypic 3D Models of Cancer Tissues with Markov Random Fields
Source: PLoS One. 2015 Dec 2;10(12):e0143798. doi: 10.1371/journal.pone.0143798 (PMC4668034; doi:10.1371/journal.pone.0143798)
Supplement: S1 Files — The MATLAB code to obtain the segmentation output presented in this paper. (ZIP) [file pone.0143798.s004.zip]

Archive with 23 entries (20 files):
- code/
- code/examplequantification.m
- __MACOSX/
- __MACOSX/code/
- __MACOSX/code/._examplequantification.m
- code/fig12CAFs.tif
- code/fig12mixtures.mat
- __MACOSX/code/._fig12mixtures.mat
- code/fig12tumourcells.tif
- code/fig4CAFs.tif
- code/fig4mixtures.mat
- __MACOSX/code/._fig4mixtures.mat
- code/fig4tumourcells.tif
- code/fitmixtures.m
- __MACOSX/code/._fitmixtures.m
- code/IJS2MAT.c
- code/MRFsegmentation.m
- __MACOSX/code/._MRFsegmentation.m
- code/README.txt
- code/render3Doutput.m
- __MACOSX/code/._render3Doutput.m
- code/setNeighbours3D.m
- __MACOSX/code/._setNeighbours3D.m
