# Supplementary material for: Segmentation of Image Data from Complex Organotypic 3D Models of Cancer Tissues with Markov Random Fields
Source: PLoS One. 2015 Dec 2;10(12):e0143798. doi: 10.1371/journal.pone.0143798 (PMC4668034; doi:10.1371/journal.pone.0143798)
Supplement: S1 Files — The MATLAB code to obtain the segmentation output presented in this paper. (ZIP) [file pone.0143798.s004.zip › code/examplequantification.m]

% Code to calculate basic statistics from the segmentation output (called within MRFsegmentaiton.m)
%
% Supplementary code for the paper:
%
% Robinson, Guyon, Nevalainen, Toriseva, {\AA}kerfelt and Nees (2015),
% 'Segmentation of Image Data from Complex Organotypic 3D Models of Cancer Tissues with Markov Random Fields'

% Set up the data
tumour_cells_label = 1;
CAFs_label = 2;

% Extract just the pixels labelled as 'tumour cells' or 'CAFs' as separate binary arrays
BW_tumour_cells = segmentation_output == tumour_cells_label;
BW_CAFs = segmentation_output == CAFs_label;

% Calculate the total volume of the segmented tumour cells and CAFs regions
volume_tumour_cells = sum(BW_tumour_cells(:))
volume_CAFs = sum(BW_CAFs(:))

% Extract the 3D perimeters of the segmented tumour cells and CAFs regions
BW_tumour_cells_perim = bwperim(BW_tumour_cells);
BW_CAFs_perim = bwperim(BW_CAFs);

% Calculate the total surface area of the segmented tumour cells and CAFs regions
surface_area_tumour_cells = sum(BW_tumour_cells_perim(:))
surface_area_CAFs = sum(BW_CAFs_perim(:))

% Set the neighbourhood for dilation of the segmented tumour cells regions
nhood(:,:,1) = [0 0 0; 0 1 0; 0 0 0];
nhood(:,:,2) = [0 1 0; 1 1 1; 0 1 0];
nhood(:,:,3) = [0 0 0; 0 1 0; 0 0 0];

% Dilate the segmented tumour cells regions
BW_tumour_cells_dilate = imdilate(BW_tumour_cells,nhood);

% Calculate the overlap between the dilated segmented tumour cells regions and the segmented CAFs regions to determine in contact pixels
holder = BW_tumour_cells_dilate.*BW_CAFs;
contact_tumour_cells_and_CAFs = sum(holder(:))

% Calculate the percentage of segmented tumour cells regions surface area that is in contact with the segmented CAFs regions
percent_tumour_cells_surface_area_contact_CAFs = contact_tumour_cells_and_CAFs/surface_area_tumour_cells
