# Supplementary material for: Segmentation of Image Data from Complex Organotypic 3D Models of Cancer Tissues with Markov Random Fields
Source: PLoS One. 2015 Dec 2;10(12):e0143798. doi: 10.1371/journal.pone.0143798 (PMC4668034; doi:10.1371/journal.pone.0143798)
Supplement: S1 Files — The MATLAB code to obtain the segmentation output presented in this paper. (ZIP) [file pone.0143798.s004.zip › code/fitmixtures.m]

% Code to fit the mixture models to the pixel values (called within MRFsegmentaiton.m)
%
% Supplementary code for the paper:
%
% Robinson, Guyon, Nevalainen, Toriseva, {\AA}kerfelt and Nees (2015),
% 'Segmentation of Image Data from Complex Organotypic 3D Models of Cancer Tissues with Markov Random Fields'

% Number of mixture components
nLabels = 3;

% Set up the data 
entropy_image_tumour_cells = local_entropy_filtered_image(:,:,:,1);
entropy_image_CAFs = local_entropy_filtered_image(:,:,:,2);

% Fit the mixture models for the red (tumour cells) channel
for pos_in_stack = 1:nImages
    
    disp('fitting the mixture model to the red (tumour cells) channel...')
    
    disp(['position in stack: ',num2str(pos_in_stack)])

    % Pick the single image in the stack
    forGMModel = entropy_image_tumour_cells(:,:,pos_in_stack);
    
    % Subsample to speed up fitting the mixture model
    forGMModel = randsample(forGMModel(:),50000,true);
    
    % Fit the mixture model
    GMModel = fitgmdist(forGMModel(:),nLabels,'Options',statset('MaxIter',5000,'Display','final'),'Replicates',5,'Regularize',0.001);

    % Calculate the sum of the distances between the means of the mixture components
    mixture_means = GMModel.mu;
    sum_dist = sum(abs(diff(nchoosek(mixture_means,2),[],2)));

    % If this is the first image then keep the fitted model
    if pos_in_stack == 1
        
        GMModel_tumour_cells = GMModel;
        max_sum_dist = sum_dist;
        
    else
        % Otherwise, if the current sum of means is greater than the previous one, keep the fitted model
        if sum_dist > max_sum_dist
            
            GMModel_tumour_cells = GMModel;
            max_sum_dist = sum_dist;
            % Also output the position of the image in the stack used for the mixtures
            pos_in_stack_tumour_cells = pos_in_stack;
            
        end
        
    end
    
end

% Fit the mixture models for the green (CAFs) channel
for pos_in_stack = 1:nImages
    
    disp('fitting the mixture model to the green (CAFs) channel...')
    
    disp(['position in stack: ',num2str(pos_in_stack)])

    % Pick the single image in the stack
    forGMModel = entropy_image_CAFs(:,:,pos_in_stack);
    
    % Subsample to speed up fitting the mixture model
    forGMModel = randsample(forGMModel(:),50000,true);
    
    % Fit the mixture model
    GMModel = fitgmdist(forGMModel(:),nLabels,'Options',statset('MaxIter',5000,'Display','final'),'Replicates',5,'Regularize',0.001);
    
    % Calculate the sum of the distances between the means of the mixture components
    mixture_means = GMModel.mu;
    sum_dist = sum(abs(diff(nchoosek(mixture_means,2),[],2)));
    
    % If this is the first image then keep the fitted model
    if pos_in_stack == 1
        
        GMModel_CAFs = GMModel;
        max_sum_dist = sum_dist;
        
    else
        % Otherwise, if the current sum of means is greater than the previous one, keep the fitted model
        if sum_dist > max_sum_dist
            
            GMModel_CAFs = GMModel;
            max_sum_dist = sum_dist;
            % Also output the position of the image in the stack used for the mixtures
            pos_in_stack_CAFs = pos_in_stack;
            
        end
        
    end
    
end
