# Supplementary material for: Segmentation of Image Data from Complex Organotypic 3D Models of Cancer Tissues with Markov Random Fields
Source: PLoS One. 2015 Dec 2;10(12):e0143798. doi: 10.1371/journal.pone.0143798 (PMC4668034; doi:10.1371/journal.pone.0143798)
Supplement: S1 Files — The MATLAB code to obtain the segmentation output presented in this paper. (ZIP) [file pone.0143798.s004.zip › code/IJS2MAT.c]

#include <math.h>
#include "mex.h"

void mexFunction(int nlhs, mxArray *plhs[], int nrhs, const mxArray *prhs[]) {
    mwSize *II, *JJ, m, n, jj, jprevious, kmax;
    mwIndex *irs,*jcs, k;
    double *SS, *sr;
        
    if (nrhs != 5)
        mexErrMsgTxt("5 input arguments required.");
    
    kmax=mxGetM(prhs[0])*mxGetN(prhs[0]); //number of elements of I (J or S)
    II=(mwSize*) mxGetPr(prhs[0]); //retrieve entries
    JJ=(mwSize*) mxGetPr(prhs[1]);
    SS=mxGetPr(prhs[2]);
    m=mxGetScalar(prhs[3]); //matrix dimensions
    n=mxGetScalar(prhs[4]);
    
    plhs[0] = mxCreateSparse(m, n, kmax, mxREAL); //allocate sparse matrix with kmax elements
    sr  = mxGetPr(plhs[0]);
    irs = mxGetIr(plhs[0]);
    jcs = mxGetJc(plhs[0]);
    
    jprevious=-1; //duplicates entry values in i,j,s of the generated sparse matrix
    for (k = 0; k<kmax; k++)
    {
        if ((JJ[k]-1)!=jprevious)
        {
            for (jj=jprevious+1;jj<=(JJ[k]-1);jj++)
                jcs[jj] = k;
            jprevious=(JJ[k]-1);
        }
        sr[k] = SS[k];
        irs[k] = (II[k]-1);
    }
    jcs[n] = k;
}
