# Supplementary material for: Segmentation of Image Data from Complex Organotypic 3D Models of Cancer Tissues with Markov Random Fields
Source: PLoS One. 2015 Dec 2;10(12):e0143798. doi: 10.1371/journal.pone.0143798 (PMC4668034; doi:10.1371/journal.pone.0143798)
Supplement: S1 Files — The MATLAB code to obtain the segmentation output presented in this paper. (ZIP) [file pone.0143798.s004.zip › code/MRFsegmentation.m]

% Code to produce the segmentation output as given in Figs. 4 and 12.
%
% Supplementary code for the paper:
%
% Robinson, Guyon, Nevalainen, Toriseva, {\AA}kerfelt and Nees (2015),
% 'Segmentation of Image Data from Complex Organotypic 3D Models of Cancer Tissues with Markov Random Fields'

clear all
close all
clc

% Choose the the figure number corresponding to the image data
figure_num = 12; % 4 or 12; default figure_num = 4

% Load estimated mixture parameters (otherwise refit the mixture models)
load_mixtures = 1; % 1/yes or 0/no; default load_mixtures = 1

% Choose the value of beta (parameter of the pairwise potenitals - see equation 3)
beta = 1/40; % beta > 0; default beta = 1/40 (see paper)

disp('running MRFsegmentation.m...')

%%%%%%%%%%%%%%%%%%%%%%%%%%%%%%%%%%%%%%%%%%%%%%%%%%%%
%%%%%%%%%%%%%%%%%%%%%%%%%%%%%%%%%%%%%%%%%%%%%%%%%%%%
% Read in and set up the image data

% The file name for the tumour cells image data
tumour_cells_filename = strcat('fig',num2str(figure_num),'tumourcells.tif');

% Determine the dimension and the number of images in the stack
tiffInfo = imfinfo(tumour_cells_filename);
nRows = tiffInfo(1).Height;
nCols = tiffInfo(1).Width;
nImages = numel(tiffInfo);

% Preallocate the data array for the tumour cells image data
tumour_cells_image_data = zeros(nRows,nCols,nImages,'uint16');

% Read in each image in the stack
for k = 1:nImages
    tumour_cells_image_data(:,:,k) = imread(tumour_cells_filename,'Index',k,'Info',tiffInfo);
end

% The file name for the CAFs image data
CAFs_filename = strcat('fig',num2str(figure_num),'CAFs.tif');

% Determine the dimension and the number of images in the stack
tiffInfo = imfinfo(CAFs_filename);
nRows = tiffInfo(1).Height;
nCols = tiffInfo(1).Width;
nImages = numel(tiffInfo);

% Preallocate the data array for the CAFs image data
CAFs_image_data = zeros(nRows,nCols,nImages,'uint16');

% Read in each image in the stack
for k = 1:nImages
    CAFs_image_data(:,:,k) = imread(CAFs_filename,'Index',k,'Info',tiffInfo);
end

%%%%%%%%%%%%%%%%%%%%%%%%%%%%%%%%%%%%%%%%%%%%%%%%%%%%
%%%%%%%%%%%%%%%%%%%%%%%%%%%%%%%%%%%%%%%%%%%%%%%%%%%%
% Apply the local entropy filter to each channel
disp('applying the local entropy filter...')

% Calcuate the minimum and maximum intensity pixel value in the red (tumour cells) channel
max_intensity_tumour_cells = double(max(tumour_cells_image_data(:)));
min_intensity_tumour_cells = double(min(tumour_cells_image_data(:)));

% Scale the red (tumour cells) channel image and downsample to 8-bit
image_uint8_tumour_cells = uint8( 255*(double(tumour_cells_image_data) - min_intensity_tumour_cells) / (max_intensity_tumour_cells - min_intensity_tumour_cells) );

% Calculate the local entropy filtered image for the red (tumour cells) channel
local_entropy_filtered_image(:,:,:,1) = entropyfilt(image_uint8_tumour_cells);

% Calcuate the minimum and maximum intensity pixel value in the green (CAFs) channel
max_intensity_CAFs = double(max(CAFs_image_data(:)));
min_intensity_CAFs = double(min(CAFs_image_data(:)));

% Scale the green (CAFs) channel image and downsample to 8-bit
image_uint8_CAFs = uint8( 255*(double(CAFs_image_data) - min_intensity_CAFs) / (max_intensity_CAFs - min_intensity_CAFs) );

% Calculate the local entropy filtered image for the green (CAFs) channel
local_entropy_filtered_image(:,:,:,2) = entropyfilt(image_uint8_CAFs);

% Reshape the data array
[nRows, nCols, nImages, nChannels] = size(local_entropy_filtered_image);

reshape_entropy_image = reshape(local_entropy_filtered_image,[nRows*nCols*nImages, nChannels]);

%%%%%%%%%%%%%%%%%%%%%%%%%%%%%%%%%%%%%%%%%%%%%%%%%%%%
%%%%%%%%%%%%%%%%%%%%%%%%%%%%%%%%%%%%%%%%%%%%%%%%%%%%
% Load estimated mixture parameters

if load_mixtures == 1;
    % Load estimated mixture parameters already calculated
    load(strcat('fig',num2str(figure_num),'mixtures.mat'))
elseif load_mixtures == 0
    % Calculate the mixtures for every image in the stack (may take some time!)
    run('fitmixtures.m')
end

% Set up the mixture model components for the tumour cell channel
mixture_mu_tumour_cells = GMModel_tumour_cells.mu;
[mixture_mu_tumour_cells,sort_ind] = sort(mixture_mu_tumour_cells);

mixture_Sigma_tumour_cells = GMModel_tumour_cells.Sigma;
mixture_Sigma_tumour_cells = mixture_Sigma_tumour_cells(sort_ind);

% Set up the mixture model components for the CAF channel
mixture_mu_CAFs = GMModel_CAFs.mu;
[mixture_mu_CAFs,sort_ind] = sort(mixture_mu_CAFs);

mixture_Sigma_CAFs = GMModel_CAFs.Sigma;
mixture_Sigma_CAFs = mixture_Sigma_CAFs(sort_ind);

%%%%%%%%%%%%%%%%%%%%%%%%%%%%%%%%%%%%%%%%%%%%%%%%%%%%
%%%%%%%%%%%%%%%%%%%%%%%%%%%%%%%%%%%%%%%%%%%%%%%%%%%%
% Calculate the unary potentials (equation 2)
disp('calculating the unary potentials...')

% The number of labels: 'out of focus/backgound', 'CAFs' and 'tumour cells'
nLabels = 3;

% The total number of pixels
nSites = nRows*nCols*nImages;

% Preallocate array for the unary potentials
DataCost = NaN*ones(nLabels,nSites);

%%%%%%%%%%%%%%%%%%%%%%%%%%%%%%%%%%%%%%%%%%%%%%%%%%%%
% Label 1: In focus tumour cells (component 3) with out of focus CAFs and background (components 1 and 2) in other channel
label = 1;

% Create the bivariate mean vector
mu_label1 = [mixture_mu_tumour_cells(3), mixture_mu_CAFs(1); ...
    mixture_mu_tumour_cells(3), mixture_mu_CAFs(2)];

% Create the bivariate covariance matrix
Sigma_label1(:,:,1) = diag([mixture_Sigma_tumour_cells(3),mixture_Sigma_CAFs(1)]);
Sigma_label1(:,:,2) = diag([mixture_Sigma_tumour_cells(3),mixture_Sigma_CAFs(2)]);

% Create the bivariate mixture distribution object
obj = gmdistribution(mu_label1,Sigma_label1,[0.5,0.5]);

% Calculate the value of the unary potentials for this label (equation 2)
y = pdf(obj,reshape_entropy_image);
DataCost(label,:) = -log(y)';

% Get rid of any Inf
max_DataCost = max(DataCost(label, DataCost(label,:) < Inf));
DataCost(label,DataCost(label,:) == Inf) = max_DataCost;

%%%%%%%%%%%%%%%%%%%%%%%%%%%%%%%%%%%%%%%%%%%%%%%%%%%%
% Label 2: In focus CAFs (component 3) with out of focus tumour cells and background (components 1 and 2) in other channel
label = 2;

% Create the bivariate mean vector
mu_label2 = [mixture_mu_tumour_cells(1), mixture_mu_CAFs(3); ...
    mixture_mu_tumour_cells(2), mixture_mu_CAFs(3)];

% Create the bivariate covariance matrix
Sigma_label2(:,:,1) = diag([mixture_Sigma_tumour_cells(1),mixture_Sigma_CAFs(3)]);
Sigma_label2(:,:,2) = diag([mixture_Sigma_tumour_cells(2),mixture_Sigma_CAFs(3)]);

% Create the bivariate mixture distribution object
obj = gmdistribution(mu_label2,Sigma_label2,[0.5,0.5]);

% Calculate the value of the unary potentials for this label (equation 2)
y = pdf(obj,reshape_entropy_image);
DataCost(label,:) = -log(y)';

% Get rid of any Inf
max_DataCost = max(DataCost(label, DataCost(label,:) < Inf));
DataCost(label,DataCost(label,:) == Inf) = max_DataCost;

%%%%%%%%%%%%%%%%%%%%%%%%%%%%%%%%%%%%%%%%%%%%%%%%%%%%
% Label 3: Out of focus cells and background in both channels (components 1 and 2)
label = 3;

% Create the bivariate mean vector
mu_label3 = [mixture_mu_tumour_cells(1), mixture_mu_CAFs(1); ...
    mixture_mu_tumour_cells(2), mixture_mu_CAFs(2)];

% Create the bivariate covariance matrix
Sigma_label3(:,:,1) = diag([mixture_Sigma_tumour_cells(1),mixture_Sigma_CAFs(1)]);
Sigma_label3(:,:,2) = diag([mixture_Sigma_tumour_cells(2),mixture_Sigma_CAFs(2)]);

% Create the bivariate mixture distribution object
obj = gmdistribution(mu_label3,Sigma_label3,[0.5,0.5]);

% Calculate the value of the unary potentials for this label (equation 2)
y = pdf(obj,reshape_entropy_image);
DataCost(label,:) = -log(y)';

% Get rid of any Inf
max_DataCost = max(DataCost(label, DataCost(label,:) < Inf));
DataCost(label,DataCost(label,:) == Inf) = max_DataCost;

%%%%%%%%%%%%%%%%%%%%%%%%%%%%%%%%%%%%%%%%%%%%%%%%%%%%
%%%%%%%%%%%%%%%%%%%%%%%%%%%%%%%%%%%%%%%%%%%%%%%%%%%%
% Calculate the pairwise potentials (equation 3)
disp('calculating the pairwise potentials...')

% lambda_0 and lambda_1 are set as detailed in the paper, beta chosen line 19 above
lambda_0 = min(DataCost(:));
lambda_1 = max(DataCost(:)) - lambda_0;

% It is approx 0.5 micron between pixels within an image so 10 micron is 20
% 'pixels' in z for the IF data (see paper)
dist_in_z = 20;

% Create the adjacency matrix where the (i,j) element is the value of the
% pairwise potential for pixel i and j
Neighbours = setNeighbours3D(local_entropy_filtered_image,lambda_0,lambda_1,beta,dist_in_z);

% Use the Pott's model for the pairwise potentials
% (pairwise potential = 0 when the pair of pixels have the same label)
SmoothCost = double(~eye(nLabels));

%%%%%%%%%%%%%%%%%%%%%%%%%%%%%%%%%%%%%%%%%%%%%%%%%%%%
%%%%%%%%%%%%%%%%%%%%%%%%%%%%%%%%%%%%%%%%%%%%%%%%%%%%
% Input all of the components and minimise the energy
disp('minimising the energy...')

% Create the gco object
input_GCO = GCO_Create(nSites,nLabels);

scale = 1000; % as gco requires integers

% Input the unary potenitals
GCO_SetDataCost(input_GCO,scale*DataCost);

% Input the form of the potentials (see above and equation 3)
GCO_SetSmoothCost(input_GCO,SmoothCost);

% Input the pairwise potentials
GCO_SetNeighbors(input_GCO,scale*Neighbours);

% Minimise the energy using the alpha-expansion algorithm
GCO_Expansion(input_GCO);

% Obtain the segmentation output
segmentation_output = GCO_GetLabeling(input_GCO);

% Clear the gco object from memory
GCO_Delete(input_GCO);

% Reshape the segmentaiton output into the same form as the original image
segmentation_output = reshape(segmentation_output,[nRows, nCols, nImages]);

%%%%%%%%%%%%%%%%%%%%%%%%%%%%%%%%%%%%%%%%%%%%%%%%%%%%
%%%%%%%%%%%%%%%%%%%%%%%%%%%%%%%%%%%%%%%%%%%%%%%%%%%%
% Plot the segmentation output
disp('rendering the segmentation output...')

run('render3Doutput.m')

% for i = 1:size(segmentation_output,3)
%     imshow(segmentation_output(:,:,i),[])
%     pause
% end

% Also plot the maximum intensity projection
figure

max_projection = zeros(nRows, nCols, 3, 'uint8');

% Red channel
max_projection(:,:,1) = max(image_uint8_tumour_cells,[],3);

% Green channel
max_projection(:,:,2) = max(image_uint8_CAFs,[],3);

imshow(max_projection,[])

title('Maximum intensity projection')

%%%%%%%%%%%%%%%%%%%%%%%%%%%%%%%%%%%%%%%%%%%%%%%%%%%%
%%%%%%%%%%%%%%%%%%%%%%%%%%%%%%%%%%%%%%%%%%%%%%%%%%%%
% Print some example statistics
disp('calculating some example statistics...')

run('examplequantification.m')
