# Supplementary material for: Segmentation of Image Data from Complex Organotypic 3D Models of Cancer Tissues with Markov Random Fields
Source: PLoS One. 2015 Dec 2;10(12):e0143798. doi: 10.1371/journal.pone.0143798 (PMC4668034; doi:10.1371/journal.pone.0143798)
Supplement: S1 Files — The MATLAB code to obtain the segmentation output presented in this paper. (ZIP) [file pone.0143798.s004.zip › code/README.txt]

README

The following are details of the supplementary MATLAB code and data for the paper:

Robinson, Guyon, Nevalainen, Toriseva, {\AA}kerfelt and Nees (2015), 
'Segmentation of Image Data from Complex Organotypic 3D Models of Cancer Tissues with Markov Random Fields'

Code written by Sean Robinson except for IJS2MAT.c written by Lionel Herv{\'e}. 
Distributed under the MIT license (http://opensource.org/licenses/mit-license.php).
Contact: sean.j.robinson@utu.fi

%%%%%%%%%%%%%%%%%%%%%%%%%%%%%%%%%%%%%%%%%%%%%%%%%%%%
%%%%%%%%%%%%%%%%%%%%%%%%%%%%%%%%%%%%%%%%%%%%%%%%%%%%
SUMMARY

REQUIREMENTS
FILES AND STRUCTURE
DESCRIPTIONS
DATA FILES
COMPILING THE SOURCE CODE
EXAMPLE SEGMENTATION OUTPUT
USE THE CODE
POSSIBLE ISSUES AND TROUBLESHOOTING

%%%%%%%%%%%%%%%%%%%%%%%%%%%%%%%%%%%%%%%%%%%%%%%%%%%%
%%%%%%%%%%%%%%%%%%%%%%%%%%%%%%%%%%%%%%%%%%%%%%%%%%%%
REQUIREMENTS

MATLAB Image Processing Toolbox, Signal Processing Toolbox and Statistics Toolbox. 

%%%%%%%%%%%%%%%%%%%%%%%%%%%%%%%%%%%%%%%%%%%%%%%%%%%%
%%%%%%%%%%%%%%%%%%%%%%%%%%%%%%%%%%%%%%%%%%%%%%%%%%%%
FILES AND STRUCTURE

1) MRFsegmentation.m
2) - fitmixtures.m
3) - setNeighbours3D.m
4) -- IJS2MAT.c
5) - render3Doutput.m
6) - examplequantification.m

DESCRIPTIONS

1) Code to produce the segmentation output as given in Figs. 4 and 12. 
2) - Code to fit the mixture models to the pixel values (called within MRFsegmentation.m). 
3) - Function to output the array of pairwise potentials in 3D (called within MRFsegmentation.m).
4) -- C source code to create a sparse adjacency matrix (called within setNeighbours3D; needs to be compiled).
5) - Code to produce a 3D rendering of the segmentation output (called within MRFsegmentation.m).
6) - Code to calculate basic statistics from the segmentation output (called within MRFsegmentaiton.m).

DATA FILES

1) fig4tumourcells.tif
2) fig4CAFs.tif
3) fig4mixtures.mat
4) fig12tumourcells.tif
5) fig12CAFs.tif
6) fig12mixtures.mat

%%%%%%%%%%%%%%%%%%%%%%%%%%%%%%%%%%%%%%%%%%%%%%%%%%%%
%%%%%%%%%%%%%%%%%%%%%%%%%%%%%%%%%%%%%%%%%%%%%%%%%%%%
COMPILING THE SOURCE CODE

Mex must be setup for both a C and C++ compiler. 
To check available compilers use the following command in MATLAB:
>> mex -setup
Note that for Mac OS X the only option for C and C++ is Xcode with Clang. 

For energy minimisation we use the gco-v3.0 library available at http://vision.csd.uwo.ca/code/
To compile their source code use the following command in MATLAB: 
>> GCO_UnitTest
See their documentation for full details. 

To compile IJS2MAT.c use the following command in MATLAB:
>> mex -largeArrayDims IJS2MAT.c

Once compiled, use the following code to check that IJS2MAT works:

%---------------------------------------------------
clear
% Create a 'sparse' matrix 
sizemat = 100;
A1 = rand(sizemat,sizemat);
A1(A1 < 0.9) = 0;

% Extract the [I,J,S] elements
[I,J,S] = find(A1);

% Create another sparse matrix from the [I,J,S] elements using IJS2MAT
A2 = IJS2MAT(uint64(I),uint64(J),S,sizemat,sizemat);

% Check that both of the matrices are equal
isequal(A1,A2)
%---------------------------------------------------

Note that IJS2MAT expects that there will be at least one non-zero element in each row and column.

%%%%%%%%%%%%%%%%%%%%%%%%%%%%%%%%%%%%%%%%%%%%%%%%%%%%
%%%%%%%%%%%%%%%%%%%%%%%%%%%%%%%%%%%%%%%%%%%%%%%%%%%%
EXAMPLE SEGMENTATION OUTPUT 

Once the source code is compiled, place all files on the current path.  

To obtain the MRF segmentation output as given in Figs. 4 or 12, simply run MRFsegmentation.m. 

Within MRFsegmentation.m, choose (lines 13-19): 
1) the figure number (4 or 12; default figure_num = 4)
2) whether to load estimated mixture parameters or refit mixture models (1/yes or 0/no; default load_mixtures = 1)
3) the value of beta (beta > 0; default beta = 1/40 (see paper)) 

%%%%%%%%%%%%%%%%%%%%%%%%%%%%%%%%%%%%%%%%%%%%%%%%%%%%
%%%%%%%%%%%%%%%%%%%%%%%%%%%%%%%%%%%%%%%%%%%%%%%%%%%%
USE THE CODE 

MRFsegmentation.m runs through the following steps: 

1) Read in and set up the image data
2) Apply the local entropy filter to each channel
3) Load estimated mixture parameters
4) Calculate the unary potentials (equation 2)
5) Calculate the pairwise potentials (equation 3)
6) Input all of the components and minimise the energy
7) Plot the segmentation output
8) Print some example statistics

The code is written to readin multipage .tif files corresponding to the tumour cells (red) and CAFs (green) channels. 
The data arrays are also named 'tumour_cells_image_data' and 'CAFs_image_data' corresponding to the paper. 

For other 2 channel image data, file_name can be changed in lines 28 and 45 of MRFsegmentation.m.

For more than 2 channels it will be necessary to add lines when applying the local entropy filter.
Use lines 66-89 of MRFsegmentation.m as a template. 

The final data array is local_entropy_filtered_image and is assumed to have the following dimensions: 

nRows x nCols x nImages x nChannels

(nRows, nCols): the dimension of each image in the stack
nImages: the number images in the stack
nChannels: the number of channels for each image (eg 3 for RGB)

For more than 2 cell types/channels, the same principle with the mixture models (Fig. 2) can be applied. 
This is implemented in lines 120-198 of MRFsegmentation.m and the same structure can be followed for additional channels. 

For the IF and LIVE image data, the relative distance between images in the stack was 20 'pixels'. 
This is an argument of the function setNeighbours3D and is set in line 211.

We found that for our cellular microscopy image data preprocessed with the entropy filter, 1/100 < beta < 1/10 was a suitable range to consider. 
Smaller values of beta  will give a 'rougher' segmentation while larger values  of beta will give a 'smoother' segmentation (see the paper and S3 Video). 
The value of beta can be set in line 19 of MRFsegmentation.m. 

%%%%%%%%%%%%%%%%%%%%%%%%%%%%%%%%%%%%%%%%%%%%%%%%%%%%
%%%%%%%%%%%%%%%%%%%%%%%%%%%%%%%%%%%%%%%%%%%%%%%%%%%%
POSSIBLE ISSUES AND TROUBLESHOOTING 

Make sure that you can reproduce the segmentation output as given in Figs. 4 and 12. 
This should be possible by just running MRFsegmentation.m with the default settings as outlined above.

Memory issues may arise when a sparse adjacency matrix with dimension nRows*nCols*nImages x nRows*nCols*nImages is created with setNeighbours3D.  
The largest stack of images we considered had dimension 512 x 672 x 22 ~ 7.6x10^6 pixels. The corresponding adjacency matrix had size ~400 MB. 

If the output is unexpected or cannot be produced, always just try something simpler first. 
For example, try lamdba_0 = lamdba_1 = 0 (lines 206-207 in MRFsegmentation.m) to obtain the 'mixtures' segmentation output. 

If the code gets suck in the rendering or just seems to take too long (which may happen for large image data), use the following code 
(also lines 259-262 of MRFsegmentation.m) to instead print the segmentation output for each image in the stack separately.

%---------------------------------------------------
for i = 1:size(segmentation_output,3)
    imshow(segmentation_output(:,:,i),[])
    pause
end
%---------------------------------------------------
