# Supplementary material for: Segmentation of Image Data from Complex Organotypic 3D Models of Cancer Tissues with Markov Random Fields
Source: PLoS One. 2015 Dec 2;10(12):e0143798. doi: 10.1371/journal.pone.0143798 (PMC4668034; doi:10.1371/journal.pone.0143798)
Supplement: S1 Files — The MATLAB code to obtain the segmentation output presented in this paper. (ZIP) [file pone.0143798.s004.zip › code/render3Doutput.m]

% Code to produce a 3D rendering of the segmentation output (called within MRFsegmentaiton.m)
%
% Supplementary code for the paper:
%
% Robinson, Guyon, Nevalainen, Toriseva, {\AA}kerfelt and Nees (2015),
% 'Segmentation of Image Data from Complex Organotypic 3D Models of Cancer Tissues with Markov Random Fields'

% Set up the data
to_render = segmentation_output;

tumour_cells_label = 1;
CAFs_label = 2;

% Size of the image data to render
[nRows,nCols,nImages] = size(to_render);

% Create meshgrid for 3D object
[x,y,z] = meshgrid(1:nCols,1:nRows,1:nImages+2);

% Create figure
figure

% Set background of figure to be black
whitebg('k')

% Add extra space above and below the 3D stack so that the 3D rendered
% structures will be closed
bw_tumour_cells = zeros([nRows,nCols,nImages+2]);
bw_tumour_cells(:,:,2:end-1) = (to_render == tumour_cells_label);
bw_tumour_cells = flip(bw_tumour_cells,1);

% Draw the tumour cell structures
p = patch(isosurface(x,y,z,bw_tumour_cells,0.5),'FaceLighting','gouraud','AmbientStrength', 0.15);
isonormals(x,y,z,bw_tumour_cells,p)
set(p,'FaceColor',[205 0 0]/255,'EdgeColor','none');

if nChannels == 2
    
    hold on

    % Add extra space above and below the 3D stack so that the 3D rendered
    % structures will be closed
    bw_CAFs = zeros([nRows,nCols,nImages+2]);
    bw_CAFs(:,:,2:end-1) = (to_render == CAFs_label);
    bw_CAFs = flip(bw_CAFs,1);
    
    % Draw the CAF cell structures
    p = patch(isosurface(x,y,z,bw_CAFs,0.5),'FaceLighting','gouraud','AmbientStrength', 0.15);
    isonormals(x,y,z,bw_CAFs,p)
    set(p,'FaceColor',[50 205 50]/255,'EdgeColor','none');
    
end

camlight('headlight','infinite');
material('dull');

% Create the background grid in the figure
grid on

% Set the axis
axis([0 672 0 512 0 20])

% Relabel the axis in microns
set(gca,'XTick',0:100:600)
set(gca,'XTickLabel',{0:50:300})
xlabel('x')

% Relabel the axis in microns
set(gca,'YTick',0:100:500)
set(gca,'YTickLabel',{0:50:250})
ylabel('y')

% Relabel the axis in microns
set(gca,'ZTick',0:5:20)
set(gca,'ZTickLabel',{0:50:200})
zlabel('z')

% It is approx 0.5 micron between pixels within an image so 10 micron is 20
% 'pixels' in z for the IF data (see paper)
dist_in_z = 20;
daspect([1,1,1/dist_in_z])

title('3D segmentation output')
