# Supplementary material for: Segmentation of Image Data from Complex Organotypic 3D Models of Cancer Tissues with Markov Random Fields
Source: PLoS One. 2015 Dec 2;10(12):e0143798. doi: 10.1371/journal.pone.0143798 (PMC4668034; doi:10.1371/journal.pone.0143798)
Supplement: S1 Files — The MATLAB code to obtain the segmentation output presented in this paper. (ZIP) [file pone.0143798.s004.zip › code/setNeighbours3D.m]

function  adj = setNeighbours3D(X,lambda_0,lambda_1,beta,dist_in_z)

% Supplementary code for the paper:
%
% Robinson, Guyon, Nevalainen, Toriseva, {\AA}kerfelt and Nees (2015),
% 'Segmentation of Image Data from Complex Organotypic 3D Models of Cancer Tissues with Markov Random Fields'
%
% Function to output the adjacency matrix of pairwise potentials (6-neighbour system - Figure 1).
%
% IN:
%
% X:         the 3D stack of multichannel image data (nRows x nCols x nImage x nChannels)
% lambda_0:  parameter of the pairwise potentials (equation 3)
% lambda_1:  parameter of the pairwise potentials (equation 3)
% beta:      parameter of the pairwise potentials (equation 3)
% dist_in_z: weight for the pairwise potentials between images
%
% OUT:
%
% adj:       sparse upper-triangular adjacency matrix where the elements 
%            are the values of the pairwise potentials (equation 3)

% Set data to be double
X = double(X);

% Size of the image data
[nRows, nCols, nImages, nChannels] = size(X);

% Number of pixels
num_el = nRows*nCols*nImages;

% Create array of indices
X_index = reshape(1:num_el,[nRows, nCols, nImages]);

%%%%%%%%%%%%%%%%%%%%%%%%%%%%%%%%%%%%%%%%%%%%%%%%%%%%
%%%%%%%%%%%%%%%%%%%%%%%%%%%%%%%%%%%%%%%%%%%%%%%%%%%%
% Calculate the pairwise potentials in each direction

%%%%%%%%%%%%%%%%%%%%%%%%%%%%%%%%%%%%%%%%%%%%%%%%%%%%
% The vertical edges (within images)

% Calculate the L2 norm (E dist) between the neighbouring pixels
holder = sqrt((sum((X(1:nRows-1,:,:,:)-X(2:nRows,:,:,:)).^2,4)));
% Calculate the values of the pairwise potentials (equation 3)
values = lambda_0 + lambda_1*exp(-holder.^2/(2*beta));

clear holder

% Store values
values_down = reshape(values,[numel(values),1]);

clear values

% Store corresponding indices
xcoord_down = reshape(X_index(1:nRows-1,:,:),[numel(values_down),1]);
ycoord_down = reshape(X_index(2:nRows,:,:),[numel(values_down),1]);

%%%%%%%%%%%%%%%%%%%%%%%%%%%%%%%%%%%%%%%%%%%%%%%%%%%%
% The horizontal edges (within images)

% Calculate the L2 norm (E dist) between the neighbouring pixels
holder = sqrt((sum((X(:,1:nCols-1,:,:)-X(:,2:nCols,:,:)).^2,4)));
% Calculate the values of the pairwise potentials (equation 3)
values = lambda_0 + lambda_1*exp(-holder.^2/(2*beta));

clear holder

% Store values
values_right = reshape(values,[numel(values),1]);

clear values

% Store corresponding indices
xcoord_right = reshape(X_index(:,1:nCols-1,:),[numel(values_right),1]);
ycoord_right = reshape(X_index(:,2:nCols,:),[numel(values_right),1]);

%%%%%%%%%%%%%%%%%%%%%%%%%%%%%%%%%%%%%%%%%%%%%%%%%%%%
% The edges between images

% Calculate the L2 norm (E dist) between the neighbouring pixels
holder = sqrt((sum((X(:,:,1:nImages-1,:)-X(:,:,2:nImages,:)).^2,4)));
% Calculate the values of the pairwise potentials (equation 3)
values = lambda_0 + lambda_1*exp(-holder.^2/(2*beta));

clear holder

% Store values
values_between = 1/dist_in_z*reshape(values,[numel(values),1]);

clear values

% Store corresponding indices
xcoord_between = reshape(X_index(:,:,1:nImages-1),[numel(values_between),1]);
ycoord_between = reshape(X_index(:,:,2:nImages),[numel(values_between),1]);

%%%%%%%%%%%%%%%%%%%%%%%%%%%%%%%%%%%%%%%%%%%%%%%%%%%%
%%%%%%%%%%%%%%%%%%%%%%%%%%%%%%%%%%%%%%%%%%%%%%%%%%%%
% Create the adjacency matrix

% Create arrays of values and indices for sparse matrix input
I = [xcoord_down; xcoord_right; xcoord_between];
J = [ycoord_down; ycoord_right; ycoord_between];
S = [values_down; values_right; values_between];

clearvars -except I J S num_el

% Sort arrays 
[J, ind_sort] = sort(J);
I = I(ind_sort);
S = S(ind_sort);

% Create sparse adjacency matrix
adj = IJS2MAT(uint64(I),uint64(J),S,num_el,num_el);

clearvars -except adj

end
