# Supplementary material for: Segmentation of Image Data from Complex Organotypic 3D Models of Cancer Tissues with Markov Random Fields
Source: PLoS One. 2015 Dec 2;10(12):e0143798. doi: 10.1371/journal.pone.0143798 (PMC4668034; doi:10.1371/journal.pone.0143798)
Supplement: S2 Files — (ZIP) [file pone.0143798.s005.zip]

Archive with 29 entries (26 files):
- IFimagedata/
- IFimagedata/.DS_Store
- __MACOSX/
- __MACOSX/IFimagedata/
- __MACOSX/IFimagedata/._.DS_Store
- IFimagedata/IFdata1green.tif
- IFimagedata/IFdata1labels.tif
- IFimagedata/IFdata1red.tif
- IFimagedata/IFdata2green.tif
- IFimagedata/IFdata2labels.tif
- IFimagedata/IFdata2red.tif
- IFimagedata/IFdata3green.tif
- IFimagedata/IFdata3labels.tif
- IFimagedata/IFdata3red.tif
- IFimagedata/IFdata4green.tif
- IFimagedata/IFdata4labels.tif
- IFimagedata/IFdata4red.tif
- IFimagedata/IFdata5green.tif
- IFimagedata/IFdata5labels.tif
- IFimagedata/IFdata5red.tif
- IFimagedata/IFdata6green.tif
- IFimagedata/IFdata6labels.tif
- IFimagedata/IFdata6red.tif
- IFimagedata/IFdata7green.tif
- IFimagedata/IFdata7labels.tif
- IFimagedata/IFdata7red.tif
- IFimagedata/IFdata8green.tif
- IFimagedata/IFdata8labels.tif
- IFimagedata/IFdata8red.tif
