# Supplementary material for: Segmentation of Image Data from Complex Organotypic 3D Models of Cancer Tissues with Markov Random Fields
Source: PLoS One. 2015 Dec 2;10(12):e0143798. doi: 10.1371/journal.pone.0143798 (PMC4668034; doi:10.1371/journal.pone.0143798)
Supplement: S3 Files — (ZIP) [file pone.0143798.s006.zip]

Archive with 37 entries (36 files):
- LIVEimagedata/
- LIVEimagedata/LIVEdata10green.tif
- LIVEimagedata/LIVEdata10labels.tif
- LIVEimagedata/LIVEdata10red.tif
- LIVEimagedata/LIVEdata11green.tif
- LIVEimagedata/LIVEdata11labels.tif
- LIVEimagedata/LIVEdata11red.tif
- LIVEimagedata/LIVEdata12green.tif
- LIVEimagedata/LIVEdata12labels.tif
- LIVEimagedata/LIVEdata12red.tif
- LIVEimagedata/LIVEdata1green.tif
- LIVEimagedata/LIVEdata1labels.tif
- LIVEimagedata/LIVEdata1red.tif
- LIVEimagedata/LIVEdata2green.tif
- LIVEimagedata/LIVEdata2labels.tif
- LIVEimagedata/LIVEdata2red.tif
- LIVEimagedata/LIVEdata3green.tif
- LIVEimagedata/LIVEdata3labels.tif
- LIVEimagedata/LIVEdata3red.tif
- LIVEimagedata/LIVEdata4green.tif
- LIVEimagedata/LIVEdata4labels.tif
- LIVEimagedata/LIVEdata4red.tif
- LIVEimagedata/LIVEdata5green.tif
- LIVEimagedata/LIVEdata5labels.tif
- LIVEimagedata/LIVEdata5red.tif
- LIVEimagedata/LIVEdata6green.tif
- LIVEimagedata/LIVEdata6labels.tif
- LIVEimagedata/LIVEdata6red.tif
- LIVEimagedata/LIVEdata7green.tif
- LIVEimagedata/LIVEdata7labels.tif
- LIVEimagedata/LIVEdata7red.tif
- LIVEimagedata/LIVEdata8green.tif
- LIVEimagedata/LIVEdata8labels.tif
- LIVEimagedata/LIVEdata8red.tif
- LIVEimagedata/LIVEdata9green.tif
- LIVEimagedata/LIVEdata9labels.tif
- LIVEimagedata/LIVEdata9red.tif
